# Supplementary material for: Identification, classification and evolution of Owl Monkeys (Aotus, Illiger 1811)
Source: BMC Evol Biol. 2010 Aug 12;10:248. doi: 10.1186/1471-2148-10-248 (PMC2931504; doi:10.1186/1471-2148-10-248)
Supplement: Additional file 1 — Six topologies compared with BASEML. [file 1471-2148-10-248-S1.NWK]

((((((((AB1:1.0,AB2:1.0):2.0,((IN1:1.0,IN2:1.0):1.0,IN3:2.0):1.0):1.0,(NI1:1.0,NI2:1.0):3.0):1.0,(TR3:2.0,(TR1:1.0,TR2:1.0):1.0):3.0):1.0,((GR2:1.0,GR1:1.0):1.0,LE1:2.0):4.0):1.0,(VO2:1.0,VO1:1.0):6.0):1.0,(NA2:2.0,(NA1:1.0,NA3:1.0):1.0):6.0):1.0,((SA1:1.0,SA2:1.0):1.0,CA1:2.0):7.0);(((((((AB1:1.0,AB2:1.0):2.0,((IN1:1.0,IN2:1.0):1.0,IN3:2.0):1.0):1.0,(NI1:1.0,NI2:1.0):3.0):1.0,(TR3:2.0,(TR1:1.0,TR2:1.0):1.0):3.0):1.0,(GR2:1.0,GR1:1.0):5.0,LE1:6.0,(VO2:1.0,VO1:1.0):5.0):1.0,(NA2:2.0,(NA1:1.0,NA3:1.0):1.0):5.0):1.0,((SA1:1.0,SA2:1.0):1.0,CA1:2.0):6.0);(((((((AB1:1.0,AB2:1.0):2.0,((IN1:1.0,IN2:1.0):1.0,IN3:2.0):1.0):1.0,(NI1:1.0,NI2:1.0):3.0):1.0,(TR3:2.0,(TR1:1.0,TR2:1.0):1.0):3.0):1.0,(VO2:1.0,VO1:1.0):5.0):1.0,(((GR2:1.0,GR1:1.0):1.0,LE1:2.0):1.0,(NA2:2.0,(NA1:1.0,NA3:1.0):1.0):1.0):4.0):1.0,((SA1:1.0,SA2:1.0):1.0,CA1:2.0):6.0);((((((AB1:1.0,AB2:1.0):2.0,((IN1:1.0,IN2:1.0):1.0,IN3:2.0):1.0):1.0,(NI1:1.0,NI2:1.0):3.0):1.0,(TR3:2.0,(TR1:1.0,TR2:1.0):1.0):3.0):1.0,((GR2:1.0,GR1:1.0):1.0,LE1:2.0):4.0,(VO2:1.0,VO1:1.0):5.0,(NA2:2.0,(NA1:1.0,NA3:1.0):1.0):4.0):1.0,((SA1:1.0,SA2:1.0):1.0,CA1:2.0):5.0);((((((AB1:1.0,AB2:1.0):2.0,((IN1:1.0,IN2:1.0):1.0,IN3:2.0):1.0):1.0,(NI1:1.0,NI2:1.0):3.0):1.0,(TR3:2.0,(TR1:1.0,TR2:1.0):1.0):3.0):1.0,(GR2:1.0,GR1:1.0):5.0,LE1:6.0,(VO2:1.0,VO1:1.0):5.0,(NA2:2.0,(NA1:1.0,NA3:1.0):1.0):4.0):1.0,((SA1:1.0,SA2:1.0):1.0,CA1:2.0):5.0);(((((AB1:1.0,AB2:1.0):2.0,((IN1:1.0,IN2:1.0):1.0,IN3:2.0):1.0):1.0,(NI1:1.0,NI2:1.0):3.0):1.0,(TR3:2.0,(TR1:1.0,TR2:1.0):1.0):3.0,((GR2:1.0,GR1:1.0):1.0,LE1:2.0):3.0,(VO2:1.0,VO1:1.0):4.0,(NA2:2.0,(NA1:1.0,NA3:1.0):1.0):3.0):1.0,((SA1:1.0,SA2:1.0):1.0,CA1:2.0):4.0);
